# Supplementary material for: Disassembly and Mislocalization of AQP4 in Incipient Scar Formation after Experimental Stroke
Source: Int J Mol Sci. 2022 Jan 20;23(3):1117. doi: 10.3390/ijms23031117 (PMC8835637; doi:10.3390/ijms23031117)
Supplement: Supplementary file 1 [file ijms-23-01117-s001.zip]

Archive with 1 entries (1 files):
- ijms-1546334-supplementary.pdf
